# Supplementary material for: Effect of COVID-19 Pandemic-Induced Dietary and Lifestyle Changes and Their Associations with Perceived Health Status and Self-Reported Body Weight Changes in India: A Cross-Sectional Survey
Source: Nutrients. 2021 Oct 20;13(11):3682. doi: 10.3390/nu13113682 (PMC8620355; doi:10.3390/nu13113682)
Supplement: Supplementary file 1 [file nutrients-13-03682-s001.zip]

Archive with 3 entries (3 files):
- Madan et al - Supplemental tables - 17Sep2021.pdf
- Madan et al - Survey questions - 17Sep2021.pdf
- Madan et al - Tables and Figures_17Sep2021.pdf
